# Supplementary material for: Forward genetics in C. elegans reveals genetic adaptations to polyunsaturated fatty acid deficiency
Source: eLife. 2025 Jul 8;13:RP104181. doi: 10.7554/eLife.104181 (PMC12237404; doi:10.7554/eLife.104181)
Supplement: Figure 6—source data 1. [file elife-104181-fig6-data1.zip]

Archive with 9 entries (8 files):
- Figure 6_source data 1_PDFs annotated original blots/
- Figure 6_source data 1_PDFs annotated original blots/Fig_6D_HA labelled.pdf
- __MACOSX/Figure 6_source data 1_PDFs annotated original blots/._Fig_6D_HA labelled.pdf
- Figure 6_source data 1_PDFs annotated original blots/Fig_6D_tubulin labelled.pdf
- __MACOSX/Figure 6_source data 1_PDFs annotated original blots/._Fig_6D_tubulin labelled.pdf
- Figure 6_source data 1_PDFs annotated original blots/Fig_6A_tubulin labelled.pdf
- __MACOSX/Figure 6_source data 1_PDFs annotated original blots/._Fig_6A_tubulin labelled.pdf
- Figure 6_source data 1_PDFs annotated original blots/Fig_6A_FLAG labelled.pdf
- __MACOSX/Figure 6_source data 1_PDFs annotated original blots/._Fig_6A_FLAG labelled.pdf
