# Supplementary material for: Forward genetics in C. elegans reveals genetic adaptations to polyunsaturated fatty acid deficiency
Source: eLife. 2025 Jul 8;13:RP104181. doi: 10.7554/eLife.104181 (PMC12237404; doi:10.7554/eLife.104181)
Supplement: Figure 6—source data 2. [file elife-104181-fig6-data2.zip]

Archive with 9 entries (8 files):
- Figure 6_source data 2_Original files/
- Figure 6_source data 2_Original files/Fig_6D_tubulin merged with ladder.tif
- __MACOSX/Figure 6_source data 2_Original files/._Fig_6D_tubulin merged with ladder.tif
- Figure 6_source data 2_Original files/Fig_6A_tubulin merged with ladder.tif
- __MACOSX/Figure 6_source data 2_Original files/._Fig_6A_tubulin merged with ladder.tif
- Figure 6_source data 2_Original files/Fig_6D_HA merged with ladder.tif
- __MACOSX/Figure 6_source data 2_Original files/._Fig_6D_HA merged with ladder.tif
- Figure 6_source data 2_Original files/Fig_6A_FLAG merged with ladder.tif
- __MACOSX/Figure 6_source data 2_Original files/._Fig_6A_FLAG merged with ladder.tif
